# Supplementary material for: Towards Personalized Precision Oncology: A Feasibility Study of NGS-Based Variant Analysis of FFPE CRC Samples in a Chilean Public Health System Laboratory
Source: Curr Issues Mol Biol. 2025 Jul 30;47(8):599. doi: 10.3390/cimb47080599 (PMC12384127; doi:10.3390/cimb47080599)
Supplement: Supplementary file 1 [file cimb-47-00599-s001.zip]

Archive with 4 entries (4 files):
- Supplementary Table S1 - demographics.pdf
- Supplementary Table S2 - common genes.pdf
- Supplementary Table S3 - NGS metrics.xlsx
- Supplementary Table S4 - VAF and actionability.pdf
