# Supplementary material for: Towards Personalized Precision Oncology: A Feasibility Study of NGS-Based Variant Analysis of FFPE CRC Samples in a Chilean Public Health System Laboratory
Source: Curr Issues Mol Biol. 2025 Jul 30;47(8):599. doi: 10.3390/cimb47080599 (PMC12384127; doi:10.3390/cimb47080599)
Supplement: Supplementary file 1 [file cimb-47-00599-s001.zip › Supplementary Table S3 - NGS metrics.xlsx]

## Sheet: Hoja1
Sample	PCT_duplication	PCT_uniformity	Reads_before_trimming	Reads_after_trimming	mean_coverage	total_reads	on_target	PCT_ontarget	PCT_TARGET_BASES_200X	PCT_TARGET_BASES_300X
CC001-BTUCH_S1	61.1	82.5	6891984	6311474	749.5	2589510	1181601	45.6	98.7	91.5
CC002-BTUCH_S2	69.6	83.7	25117956	23338286	2023.9	7488510	2843371	38	100	100
CC003-BTUCH_S3	74.6	67.2	40464916	37689004	2819.4	10024599	3853752	38.4	100	100
CC004-BTUCH_S4	74.4	73	45678622	42756858	3378.4	11380037	4484167	39.4	100	100
CC005-BTUCH_S5	75.2	91.7	37478688	35109326	3039.1	9026790	4305861	47.7	100	100
CC006-BTUCH_S6	84.1	98.8	21943676	20464558	692.5	3456949	1114849	32.2	99.6	98
CC007-BTUCH_S7	79.5	96.6	32469092	30553948	1576.1	6455710	2314709	35.9	100	99.8
CC007B-BTUCH_S8	80.9	100	22702036	21198472	977.3	4270479	1608613	37.7	99.9	99.8
CC008-BTUCH_S9	83.9	99.4	40516682	38159562	1446.5	6689590	2095917	31.3	100	100
CC010-BTUCH_S10	87.5	83.4	10106674	8820860	145.9	1205160	269575	22.4	17	2.4
CC011-BTUCH_S11	88.7	100	35791334	33919916	513.8	4081182	875846	21.5	99.5	98.6
CC012-BTUCH_S12	85.3	99.1	31542332	29448270	886.5	4710063	1467148	31.1	99.8	99.4
CC013-BTUCH_S13	88	94.8	9162892	8383388	113.6	1083748	205766	19	2.6	0.4
CC014-BTUCH_S14	83.9	64.1	31719736	28489920	713.5	4892227	1276847	26.1	94	71.4
CC015-BTUCH_S15	87	99.7	33746550	30874150	532	4266810	1019421	23.9	99	93.7
CC016-BTUCH_S16	87.4	84	45954394	43143730	904.5	5779132	1397088	24.2	99.7	97.9
CC017-BTUCH_S17	83.1	99.7	31865902	30118120	1070.7	5421638	1525149	28.1	100	100
CC018-BTUCH_S18	82.4	78.5	23203750	21141654	766.8	3930278	1357267	34.5	99.2	94.1
CC019-BTUCH_S19	88.3	90.8	30955686	29308530	612.1	3668806	925903	25.2	99.2	86.2
CC020-BTUCH_S20	83.2	97.2	33328874	31200020	1509.3	5587448	2368395	42.4	100	99.9
CC021-BTUCH_S21	81	85.3	33750496	31244736	935.6	6190349	1633851	26.4	99.3	97.1
CC022-BTUCH_S25	86.9	100	27844498	26107374	597.9	3582248	1003511	28	99.3	98.1
CC023-BTUCH_S22	71.1	76.7	24803492	23021136	2881.6	6988669	3761710	53.8	100	100
CC024-BTUCH_S23	76.7	96.6	26482244	24928514	2460.5	6038964	3213146	53.2	100	100
CC025-BTUCH_S24	78.8	78.5	29687040	27421394	1593.3	6154595	2358657	38.3	100	99.8
CC026-BTUCH_S26	78.6	100	33257784	31452008	2471.1	7007357	3636215	51.9	100	100
CC027-BTUCH_S27	76.7	99.7	25383786	24044224	2049.9	5772250	2756025	47.7	100	100
CC028-BTUCH_S28	75.7	100	31717918	30085748	3031.9	7515011	4187052	55.7	100	100
CC029-BTUCH_S29	81.4	67.2	26128952	24370544	1341.2	4709413	2049383	43.5	99.9	99.5
CC030-BTUCH_S30	77	99.7	37293582	35238922	3289.1	8334273	4721779	56.7	100	100
CC031-BTUCH_S31	84.3	100	21488508	20277748	855.7	3321634	1340010	40.3	99.8	99.5
CC032-BTUCH_S32	70.4	100	35760966	34046168	4706.5	10360801	6016863	58.1	100	100
Mean		90.2469			1583.93			37.4437	93.9531	91.4719
